# Supplementary material for: Automating General Movements Assessment with quantitative deep learning to facilitate early screening of cerebral palsy
Source: Nat Commun. 2023 Dec 14;14:8294. doi: 10.1038/s41467-023-44141-x (PMC10721621; doi:10.1038/s41467-023-44141-x)
Supplement: Supplementary file 4 — Source Data [file 41467_2023_44141_MOESM4_ESM.xlsx]

## Sheet: Figure3a
Normal		Risk
MAM	GMA expert	MAM	GMA expert
0.36	0	0.02	0
0.24	0	0.23	0
0.11	0	0.13	0
0.67	1	0.05	0
0.89	1	0.56	0
0.69	1	0	0
0.75	1	0.01	0
0.54	0	0.14	0
0.12	0	0.35	0
0.85	1	0.4	0
0.44	0	0.23	0
0.77	1	0.07	0
0.98	1	0.6	0
0.94	1	0.11	0
0.2	0	0.01	0
0.43	1	0.19	0
0.93	1	0.06	0
0.23	0	0.55	0
0.02	0	0	0
0.83	1	0.42	0
0.79	1	0.15	0
0.55	1	0.23	0
0.06	0	0.18	0
0.83	1	0.19	0
0.07	0	0.04	0
0.99	1	0.26	0
0.8	1	0.2	0
0.85	1	0.17	0
0.73	1	0.39	0
0.01	0	0.41	0

## Sheet: Figure 3b
consistency	cls
0.845283	MAM
0.485714	MAM
0.341463	MAM
0.533742	MAM
0.859935	MAM
0.875	MAM
0.403614	MAM
0	MAM
0.493151	MAM
0.685484	MAM
-0.18689	MAM
0.759239	MAM
0.62963	MAM
0.616162	MAM
1	MAM
0.881789	MAM
0.488491	MAM
0.873786	MAM
0.747573	MAM
0.942308	MAM
0.466272	MAM
0.824588	MAM
0.551282	MAM
0.348684	MAM
0.377358	MAM
0.0792291	MAM
1	MAM
0.74359	MAM
0.0125589	MAM
0.744828	MAM
0.795181	MAM
1	MAM
0.785714	MAM
0.633416	MAM
0.590769	MAM
0.944528	MAM
0.849558	MAM
0.45122	MAM
0.353923	MAM
0.947075	MAM
0.84	MAM
0.156934	MAM
0.738318	MAM
0.808511	MAM
0.390144	MAM
0.88785	MAM
-0.108527	MAM
0.665148	MAM
0.4081	MAM
0.0632911	MAM
0.939617	MAM
0.940767	MAM
0.884956	MAM
0.74443	MAM
1	MAM
0.902381	MAM
0.484211	MAM
0.444073	MAM
0.420792	MAM
0.877622	MAM
0.943338	MAM
0.532294	MAM
1	MAM
0.574713	MAM
0.809668	MAM
0.428571	MAM
0.930481	MAM
0.839437	MAM
0.163265	MAM
0.863636	MAM
0.624041	MAM
0.941732	MAM
0.885449	MAM
0.644068	MAM
0.874608	MAM
0.765517	MAM
0.389558	MAM
0.944134	MAM
0.525223	MAM
0.815884	MAM
0.946048	MAM
0.0952381	MAM
0.489362	MAM
0.0967742	MAM
0.304598	MAM
0.0321543	MAM
0.512821	MAM
0.751825	MAM
0.764286	MAM
0.830189	MAM
0.105431	MAM
0.939617	MAM
0.266667	MAM
0.55164	MAM
0.612245	MAM
1	MAM
0.918033	MAM
0.935484	MAM
0.639175	MAM
0.826923	MAM
-0.114286	MAM
0.16	MAM
0.904348	MAM
-0.157895	MAM
0.822335	MAM
0.608696	MAM
0.487805	MAM
0.757188	MAM
0.464286	MAM
0.650831	MAM
0.899267	MAM
0.925926	MAM
0.823529	MAM
0.485294	MAM
0.394343	MAM
0.893069	MAM
0.769231	MAM
0.920128	MAM
0.865435	MAM
0.370143	MAM
0.933333	MAM
0.845481	MAM
0.956017	MAM
-0.0283794	MAM
0.921348	MAM
0.578207	MAM
0.574468	MAM
0.832013	MAM
0.535985	MAM
0.172535	MAM
-0.172745	MAM
0.632568	MAM
0.461538	MAM
1	MAM
0.490066	MAM
0.580122	MAM
-0.239316	MAM
0.770893	MAM
0.36247	MAM
0.953908	MAM
0.3	MAM
0.625	MAM
0.0229885	MAM
0.546362	MAM
0.487239	MAM
0.955224	MAM
1	MAM
0.621429	MAM
0.808511	MAM
0.754098	MAM
0.68	MAM
0.904943	MAM
0.714286	MAM
0.55516	MAM
0.704762	MAM
0.522936	MAM
0.192308	MAM
0.81768	MAM
0.5953	MAM
1	MAM
0.758842	MAM
0.926829	MAM
0.468085	MAM
0.677019	MAM
0.357143	MAM
-0.11465	MAM
0.565611	MAM
0.473684	MAM
0.101382	MAM
0.590164	MAM
0.601227	MAM
1	MAM
1	MAM
1	MAM
0.169184	MAM
0.543046	MAM
0.197761	MAM
0.773684	MAM
0	MAM
0.287841	MAM
0.0872483	MAM
0.73494	MAM
0.37037	MAM
0.305085	MAM
0.537549	MAM
0	MAM
1	MAM
-0.0116883	MAM
1	MAM
0.37788	MAM
1	MAM
0.788462	MAM
-0.0424242	MAM
0.268507	MAM
0.223827	MAM
0.534351	MAM
0.656	MAM
0.84507	MAM
0.0443623	MAM
0.643939	MAM
0.0533024	MAM
0.265918	MAM
0.786885	MAM
-0.150318	MAM
0.306452	MAM
0.802139	MAM
0.101124	MAM
0.331522	MAM
0	MAM
0.287671	MAM
0.554348	MAM
0.28	MAM
0	MAM
0.541667	MAM
0.34375	MAM
0.150943	MAM
0.489051	MAM
0.307087	MAM
0.485714	MAM
0.549618	MAM
0.252708	MAM
0.0580411	MAM.w/o.C
0.0526316	MAM.w/o.C
0.0136986	MAM.w/o.C
0.225705	MAM.w/o.C
0.133065	MAM.w/o.C
0.75	MAM.w/o.C
0.871595	MAM.w/o.C
0.761905	MAM.w/o.C
1	MAM.w/o.C
-0.0488998	MAM.w/o.C
0.876667	MAM.w/o.C
0.79717	MAM.w/o.C
0.10387	MAM.w/o.C
0.33913	MAM.w/o.C
0.19403	MAM.w/o.C
0.763578	MAM.w/o.C
0.261214	MAM.w/o.C
-0.0846433	MAM.w/o.C
0.0487805	MAM.w/o.C
0.222222	MAM.w/o.C
0.806604	MAM.w/o.C
-0.086351	MAM.w/o.C
0.42029	MAM.w/o.C
0.76699	MAM.w/o.C
0.533333	MAM.w/o.C
0.413431	MAM.w/o.C
-0.037037	MAM.w/o.C
-0.246753	MAM.w/o.C
-0.173623	MAM.w/o.C
0.117812	MAM.w/o.C
-0.0240964	MAM.w/o.C
0.802768	MAM.w/o.C
0	MAM.w/o.C
0.633416	MAM.w/o.C
0.123077	MAM.w/o.C
-0.330935	MAM.w/o.C
0.0245902	MAM.w/o.C
0.734043	MAM.w/o.C
0.0300752	MAM.w/o.C
-0.0871935	MAM.w/o.C
0.586207	MAM.w/o.C
-0.150459	MAM.w/o.C
0.391304	MAM.w/o.C
0.129032	MAM.w/o.C
0.112903	MAM.w/o.C
0.826923	MAM.w/o.C
-0.0569106	MAM.w/o.C
-0.110345	MAM.w/o.C
0.0206186	MAM.w/o.C
0.810903	MAM.w/o.C
0.446626	MAM.w/o.C
0.411765	MAM.w/o.C
0.493506	MAM.w/o.C
0.73755	MAM.w/o.C
1	MAM.w/o.C
0.217184	MAM.w/o.C
-0.0243902	MAM.w/o.C
0.691152	MAM.w/o.C
-0.0148699	MAM.w/o.C
0.0629921	MAM.w/o.C
0.327273	MAM.w/o.C
-0.00719424	MAM.w/o.C
0.774725	MAM.w/o.C
0.353147	MAM.w/o.C
0.82153	MAM.w/o.C
0.151515	MAM.w/o.C
0.791444	MAM.w/o.C
0.676136	MAM.w/o.C
0.254545	MAM.w/o.C
0.0816327	MAM.w/o.C
0.685786	MAM.w/o.C
0.633663	MAM.w/o.C
0.155251	MAM.w/o.C
-0.151316	MAM.w/o.C
0.525223	MAM.w/o.C
0.474227	MAM.w/o.C
0.0691643	MAM.w/o.C
0.73822	MAM.w/o.C
0.45122	MAM.w/o.C
0.176471	MAM.w/o.C
0.219955	MAM.w/o.C
0.166667	MAM.w/o.C
-0.118644	MAM.w/o.C
-0.110345	MAM.w/o.C
0.896226	MAM.w/o.C
0.47386	MAM.w/o.C
0.436658	MAM.w/o.C
0.28169	MAM.w/o.C
-0.20598	MAM.w/o.C
0.779528	MAM.w/o.C
0.881356	MAM.w/o.C
-0.134777	MAM.w/o.C
0.47619	MAM.w/o.C
0.651276	MAM.w/o.C
0.625352	MAM.w/o.C
0.203593	MAM.w/o.C
0.352941	MAM.w/o.C
0.69697	MAM.w/o.C
0.188742	MAM.w/o.C
0.286585	MAM.w/o.C
0.48	MAM.w/o.C
0.710744	MAM.w/o.C
-0.134206	MAM.w/o.C
0.0149254	MAM.w/o.C
0.0803709	MAM.w/o.C
0.412811	MAM.w/o.C
0.190231	MAM.w/o.C
0.878594	MAM.w/o.C
0.227468	MAM.w/o.C
0.0300231	MAM.w/o.C
0.363242	MAM.w/o.C
0.851852	MAM.w/o.C
0.660194	MAM.w/o.C
0.210526	MAM.w/o.C
0.891892	MAM.w/o.C
0.4	MAM.w/o.C
0.349398	MAM.w/o.C
0.278846	MAM.w/o.C
0.630435	MAM.w/o.C
0.404167	MAM.w/o.C
0.285714	MAM.w/o.C
0.455213	MAM.w/o.C
0.123967	MAM.w/o.C
0.110935	MAM.w/o.C
0.0909091	MAM.w/o.C
-0.0983051	MAM.w/o.C
0.0740741	MAM.w/o.C
0.836923	MAM.w/o.C
0.280734	MAM.w/o.C
0.374445	MAM.w/o.C
0.473094	MAM.w/o.C
-0.355236	MAM.w/o.C
0.268657	MAM.w/o.C
0.0577181	MAM.w/o.C
0.721519	MAM.w/o.C
0.826196	MAM.w/o.C
0.507389	MAM.w/o.C
-0.166437	MAM.w/o.C
0.281843	MAM.w/o.C
-0.035225	MAM.w/o.C
-0.200456	MAM.w/o.C
0.708333	MAM.w/o.C
0.234234	MAM.w/o.C
-0.0117474	MAM.w/o.C
0.521127	MAM.w/o.C
0.32	MAM.w/o.C
0.39292	MAM.w/o.C
-0.308153	MAM.w/o.C
0.28	MAM.w/o.C
0.413534	MAM.w/o.C
0.0833333	MAM.w/o.C
0.482759	MAM.w/o.C
0.890411	MAM.w/o.C
0.148607	MAM.w/o.C
0.110375	MAM.w/o.C
-0.00775194	MAM.w/o.C
-0.147059	MAM.w/o.C
1	MAM.w/o.C
-0.0496614	MAM.w/o.C
0.670213	MAM.w/o.C
0.760383	MAM.w/o.C
-0.25	MAM.w/o.C
0.62963	MAM.w/o.C
0.660131	MAM.w/o.C
0.292135	MAM.w/o.C
-0.349206	MAM.w/o.C
0.269962	MAM.w/o.C
1	MAM.w/o.C
-0.0368664	MAM.w/o.C
-0.182965	MAM.w/o.C
0.53012	MAM.w/o.C
0.864865	MAM.w/o.C
0.0540541	MAM.w/o.C
0.0414508	MAM.w/o.C
-0.161919	MAM.w/o.C
-0.0858369	MAM.w/o.C
0.0805031	MAM.w/o.C
0.198758	MAM.w/o.C
0	MAM.w/o.C
0.630631	MAM.w/o.C
0.270386	MAM.w/o.C
0.352941	MAM.w/o.C
-0.0218579	MAM.w/o.C
0.0383795	MAM.w/o.C
0.284404	MAM.w/o.C
0	MAM.w/o.C
0.414286	MAM.w/o.C
0.223735	MAM.w/o.C
0.0734341	MAM.w/o.C
-0.039604	MAM.w/o.C
0.625	MAM.w/o.C
0.0260417	MAM.w/o.C
0.0583942	MAM.w/o.C
0.398703	MAM.w/o.C
-0.0901408	MAM.w/o.C
0.116768	MAM.w/o.C
0.0444444	MAM.w/o.C
0.161435	MAM.w/o.C
-0.0422386	MAM.w/o.C
0.643939	MAM.w/o.C
0.0337079	MAM.w/o.C
0.0392157	MAM.w/o.C
0.130758	MAM.w/o.C
0.345781	MAM.w/o.C
0.256055	MAM.w/o.C
-0.0717241	MAM.w/o.C
0.304348	MAM.w/o.C
0.844106	MAM.w/o.C
0	MAM.w/o.C
-0.00552486	MAM.w/o.C
0.148789	MAM.w/o.C
0.0850277	MAM.w/o.C
-0.0489433	MAM.w/o.C
0.0141509	MAM.w/o.C
0.567568	MAM.w/o.C
-0.0399334	MAM.w/o.C
-0.0285941	MAM.w/o.C
-0.0455446	MAM.w/o.C
0.123894	MAM.w/o.C
0.111446	MAM.w/o.C
0.0297767	MAM.w/o.C
0.690566	MAM.w/o.C.ref
-0.111111	MAM.w/o.C.ref
0.188525	MAM.w/o.C.ref
0.0706522	MAM.w/o.C.ref
0.642659	MAM.w/o.C.ref
-0.162791	MAM.w/o.C.ref
-0.134021	MAM.w/o.C.ref
-0.047619	MAM.w/o.C.ref
0.0585242	MAM.w/o.C.ref
0.856089	MAM.w/o.C.ref
-0.0214724	MAM.w/o.C.ref
-0.0856202	MAM.w/o.C.ref
0.068323	MAM.w/o.C.ref
-0.124611	MAM.w/o.C.ref
0.0425532	MAM.w/o.C.ref
0.122734	MAM.w/o.C.ref
0.0640394	MAM.w/o.C.ref
0.804674	MAM.w/o.C.ref
0.204082	MAM.w/o.C.ref
0.766234	MAM.w/o.C.ref
0.458583	MAM.w/o.C.ref
0.0364109	MAM.w/o.C.ref
0.304348	MAM.w/o.C.ref
-0.433121	MAM.w/o.C.ref
0.047619	MAM.w/o.C.ref
-0.012848	MAM.w/o.C.ref
-0.135135	MAM.w/o.C.ref
-0.156627	MAM.w/o.C.ref
0.146974	MAM.w/o.C.ref
0.0639148	MAM.w/o.C.ref
0.0588235	MAM.w/o.C.ref
-0.105263	MAM.w/o.C.ref
0.117647	MAM.w/o.C.ref
-0.0387097	MAM.w/o.C.ref
0.390671	MAM.w/o.C.ref
-0.0323054	MAM.w/o.C.ref
0.0285714	MAM.w/o.C.ref
0.277778	MAM.w/o.C.ref
0.0687898	MAM.w/o.C.ref
0.265193	MAM.w/o.C.ref
0.533333	MAM.w/o.C.ref
0.758242	MAM.w/o.C.ref
0.0264901	MAM.w/o.C.ref
0.049505	MAM.w/o.C.ref
0.210526	MAM.w/o.C.ref
-0.0178571	MAM.w/o.C.ref
-0.0833333	MAM.w/o.C.ref
-0.333333	MAM.w/o.C.ref
-0.0526316	MAM.w/o.C.ref
-0.203678	MAM.w/o.C.ref
-0.102433	MAM.w/o.C.ref
0.8223	MAM.w/o.C.ref
0.0159363	MAM.w/o.C.ref
0.598972	MAM.w/o.C.ref
0.355828	MAM.w/o.C.ref
-0.0712589	MAM.w/o.C.ref
-0.0662252	MAM.w/o.C.ref
0.670232	MAM.w/o.C.ref
0.00536913	MAM.w/o.C.ref
0.698795	MAM.w/o.C.ref
0.094964	MAM.w/o.C.ref
0.802353	MAM.w/o.C.ref
-0.0273349	MAM.w/o.C.ref
0.149425	MAM.w/o.C.ref
0.163717	MAM.w/o.C.ref
0.151515	MAM.w/o.C.ref
0.148472	MAM.w/o.C.ref
0.618911	MAM.w/o.C.ref
0.0383795	MAM.w/o.C.ref
0.869565	MAM.w/o.C.ref
-0.19715	MAM.w/o.C.ref
-0.240223	MAM.w/o.C.ref
-0.0746888	MAM.w/o.C.ref
-0.230032	MAM.w/o.C.ref
-0.100478	MAM.w/o.C.ref
-0.0479452	MAM.w/o.C.ref
0.157895	MAM.w/o.C.ref
0.574468	MAM.w/o.C.ref
-0.227621	MAM.w/o.C.ref
-0.0264151	MAM.w/o.C.ref
0.0707269	MAM.w/o.C.ref
0.787234	MAM.w/o.C.ref
-0.105263	MAM.w/o.C.ref
0.0728477	MAM.w/o.C.ref
0.0130841	MAM.w/o.C.ref
0.492925	MAM.w/o.C.ref
-0.174157	MAM.w/o.C.ref
0.356061	MAM.w/o.C.ref
0.368421	MAM.w/o.C.ref
-0.0709534	MAM.w/o.C.ref
-0.0568384	MAM.w/o.C.ref
-0.171429	MAM.w/o.C.ref
0.0677966	MAM.w/o.C.ref
0.852341	MAM.w/o.C.ref
0.661721	MAM.w/o.C.ref
0.590769	MAM.w/o.C.ref
0.657534	MAM.w/o.C.ref
0.444444	MAM.w/o.C.ref
0.783505	MAM.w/o.C.ref
-0.0253165	MAM.w/o.C.ref
-0.0655738	MAM.w/o.C.ref
-0.0862069	MAM.w/o.C.ref
0.1	MAM.w/o.C.ref
0.235099	MAM.w/o.C.ref
0.41247	MAM.w/o.C.ref
0.686907	MAM.w/o.C.ref
0.235546	MAM.w/o.C.ref
0.70405	MAM.w/o.C.ref
0.0555556	MAM.w/o.C.ref
0.064588	MAM.w/o.C.ref
-0.160654	MAM.w/o.C.ref
0.125506	MAM.w/o.C.ref
0.028777	MAM.w/o.C.ref
0.769231	MAM.w/o.C.ref
0.396285	MAM.w/o.C.ref
-0.14978	MAM.w/o.C.ref
-0.0611354	MAM.w/o.C.ref
0.363057	MAM.w/o.C.ref
0.788382	MAM.w/o.C.ref
-0.194154	MAM.w/o.C.ref
0.273504	MAM.w/o.C.ref
0.0728863	MAM.w/o.C.ref
0.19697	MAM.w/o.C.ref
0.59588	MAM.w/o.C.ref
0.322581	MAM.w/o.C.ref
0.0943396	MAM.w/o.C.ref
0.183673	MAM.w/o.C.ref
-0.165277	MAM.w/o.C.ref
-0.195122	MAM.w/o.C.ref
0.0751342	MAM.w/o.C.ref
-0.0700525	MAM.w/o.C.ref
-0.0104384	MAM.w/o.C.ref
0.0277778	MAM.w/o.C.ref
-0.135348	MAM.w/o.C.ref
-0.157895	MAM.w/o.C.ref
0.942065	MAM.w/o.C.ref
-0.012966	MAM.w/o.C.ref
-0.290775	MAM.w/o.C.ref
0.732323	MAM.w/o.C.ref
0.00821355	MAM.w/o.C.ref
0.0182371	MAM.w/o.C.ref
0.419689	MAM.w/o.C.ref
0.343434	MAM.w/o.C.ref
0.0100575	MAM.w/o.C.ref
0.264423	MAM.w/o.C.ref
-0.0540541	MAM.w/o.C.ref
0.0965759	MAM.w/o.C.ref
0.0714786	MAM.w/o.C.ref
-0.0769231	MAM.w/o.C.ref
0.163233	MAM.w/o.C.ref
-0.153846	MAM.w/o.C.ref
-0.156584	MAM.w/o.C.ref
-0.0625	MAM.w/o.C.ref
-0.160991	MAM.w/o.C.ref
0.0646552	MAM.w/o.C.ref
0.506329	MAM.w/o.C.ref
0	MAM.w/o.C.ref
0.28	MAM.w/o.C.ref
0.376884	MAM.w/o.C.ref
0.314159	MAM.w/o.C.ref
0.367089	MAM.w/o.C.ref
0	MAM.w/o.C.ref
0.255319	MAM.w/o.C.ref
0.230769	MAM.w/o.C.ref
0.101604	MAM.w/o.C.ref
-0.121795	MAM.w/o.C.ref
0.381643	MAM.w/o.C.ref
0.00881057	MAM.w/o.C.ref
0.466667	MAM.w/o.C.ref
0.386503	MAM.w/o.C.ref
0.0662983	MAM.w/o.C.ref
0.143302	MAM.w/o.C.ref
-0.0791367	MAM.w/o.C.ref
0.0872865	MAM.w/o.C.ref
0.0213523	MAM.w/o.C.ref
0.0619902	MAM.w/o.C.ref
0.0244328	MAM.w/o.C.ref
0.0528634	MAM.w/o.C.ref
0	MAM.w/o.C.ref
-0.14467	MAM.w/o.C.ref
0.0588235	MAM.w/o.C.ref
-0.0216718	MAM.w/o.C.ref
0.0362812	MAM.w/o.C.ref
0.305085	MAM.w/o.C.ref
-0.00257069	MAM.w/o.C.ref
0	MAM.w/o.C.ref
0.264828	MAM.w/o.C.ref
0.586957	MAM.w/o.C.ref
0.118644	MAM.w/o.C.ref
0.0721649	MAM.w/o.C.ref
-0.0188679	MAM.w/o.C.ref
0.278689	MAM.w/o.C.ref
-0.0455927	MAM.w/o.C.ref
0.23741	MAM.w/o.C.ref
-0.0939335	MAM.w/o.C.ref
-0.0470819	MAM.w/o.C.ref
-0.0463499	MAM.w/o.C.ref
0.0951157	MAM.w/o.C.ref
0.107595	MAM.w/o.C.ref
0.0804348	MAM.w/o.C.ref
-0.0460948	MAM.w/o.C.ref
0.0376432	MAM.w/o.C.ref
-0.102288	MAM.w/o.C.ref
0.697183	MAM.w/o.C.ref
-0.0463499	MAM.w/o.C.ref
0.430769	MAM.w/o.C.ref
0.0670554	MAM.w/o.C.ref
0.114198	MAM.w/o.C.ref
0	MAM.w/o.C.ref
-0.075188	MAM.w/o.C.ref
0.491315	MAM.w/o.C.ref
0.403183	MAM.w/o.C.ref
0.0465116	MAM.w/o.C.ref
-0.00396825	MAM.w/o.C.ref
-0.0233918	MAM.w/o.C.ref
-0.04	MAM.w/o.C.ref
-0.0286156	MAM.w/o.C.ref
0.116788	MAM.w/o.C.ref
0.172414	MAM.w/o.C.ref
-0.013934	MAM.w/o.C.ref
-0.0869565	MAM.w/o.C.ref

## Sheet: Figure 3c
label	percentage
Normal Group	0.780488
Normal Group	0.375
Normal Group	0.777778
Normal Group	0.368421
Normal Group	0.767442
Normal Group	0.3
Normal Group	0.757576
Normal Group	0.52381
Normal Group	0.72973
Normal Group	0.205128
Normal Group	0.432432
Normal Group	0.418605
Normal Group	0.75
Normal Group	0.289474
Normal Group	0.888889
Normal Group	0.378378
Normal Group	0.575
Normal Group	0.307692
Normal Group	0.692308
Normal Group	0.416667
Normal Group	0.463415
Normal Group	0.358974
Normal Group	0.7
Normal Group	0.388889
Normal Group	0.619048
Normal Group	0.511628
Normal Group	0.928571
Normal Group	0.45
Normal Group	0.567568
Normal Group	0.351351
Normal Group	0.647059
Normal Group	0.263158
Normal Group	0.722222
Normal Group	0.380952
Normal Group	0.605263
Normal Group	0.432432
Normal Group	0.705882
Normal Group	0.275
Normal Group	0.744186
Normal Group	0.447368
Normal Group	0.805556
Normal Group	0.606061
Normal Group	0.738095
Normal Group	0.333333
Normal Group	0.575758
Normal Group	0.527778
Normal Group	0.461538
Normal Group	0.47619
Normal Group	0.605263
Normal Group	0.405405
Normal Group	0.731707
Normal Group	0.470588
Normal Group	0.641026
Normal Group	0.512821
Normal Group	0.771429
Normal Group	0.487805
Normal Group	0.809524
Normal Group	0.378378
Normal Group	0.794872
Normal Group	0.371429
Normal Group	0.621622
Normal Group	0.452381
Normal Group	0.682927
Normal Group	0.324324
Normal Group	0.738095
Normal Group	0.472222
Normal Group	0.74359
Normal Group	0.447368
Normal Group	0.780488
Normal Group	0.333333
Normal Group	0.619048
Normal Group	0.351351
Normal Group	0.594595
Normal Group	0.428571
Normal Group	0.725
Normal Group	0.529412
Normal Group	0.710526
Normal Group	0.325
Normal Group	0.675
Normal Group	0.411765
Normal Group	0.674419
Normal Group	0.625
Normal Group	0.690476
Normal Group	0.595238
Normal Group	0.681818
Normal Group	0.511628
Normal Group	0.552632
Normal Group	0.411765
Normal Group	0.848485
Normal Group	0.333333
Normal Group	0.457143
Normal Group	0.292683
Normal Group	0.909091
Normal Group	0.585366
Normal Group	0.578947
Normal Group	0.263158
Normal Group	0.825
Normal Group	0.275
Normal Group	0.714286
Normal Group	0.416667
Normal Group	0.487179
Normal Group	0.571429
Normal Group	0.818182
Normal Group	0.545455
Normal Group	0.771429
Normal Group	0.333333
Normal Group	0.857143
Normal Group	0.342105
Normal Group	0.833333
Normal Group	0.380952
Normal Group	0.763636
Normal Group	0.5
Normal Group	0.818182
Normal Group	0.472727
Normal Group	0.596154
Normal Group	0.240741
Normal Group	0.833333
Normal Group	0.48
Normal Group	0.803922
Normal Group	0.613636
Normal Group	0.777778
Normal Group	0.377358
Normal Group	0.698113
Normal Group	0.568627
Normal Group	0.836735
Normal Group	0.479167
Normal Group	0.596154
Normal Group	0.358491
Normal Group	0.673469
Normal Group	0.574468
Normal Group	0.553191
Normal Group	0.386364
Normal Group	0.77551
Normal Group	0.351852
Normal Group	0.795455
Normal Group	0.434783
Normal Group	0.6
Normal Group	0.471698
Normal Group	0.584906
Normal Group	0.608696
Normal Group	0.666667
Normal Group	0.5
Normal Group	0.688889
Normal Group	0.509434
Normal Group	0.509804
Normal Group	0.313725
Normal Group	0.918367
Normal Group	0.490566
Normal Group	0.844444
Normal Group	0.333333
Normal Group	0.607143
Normal Group	0.28
Normal Group	0.75
Normal Group	0.32
Normal Group	0.677419
Normal Group	0.269231
Normal Group	0.708333
Normal Group	0.454545
Normal Group	0.709677
Normal Group	0.193548
Normal Group	0.56
Normal Group	0.366667
Normal Group	0.733333
Normal Group	0.423077
Normal Group	0.5
Normal Group	0.44
Normal Group	0.65625
Normal Group	0.6
Normal Group	0.533333
Normal Group	0.4
Normal Group	0.576923
Normal Group	0.16
Normal Group	0.04
Risk Group	0.027027
Risk Group	0.22
Risk Group	0.108696
Risk Group	0.255814
Risk Group	0.116279
Risk Group	0.0294118
Risk Group	0.195122
Risk Group	0.205882
Risk Group	0.0757576
Risk Group	0.215686
Risk Group	0.121951
Risk Group	0.128205
Risk Group	0.142857
Risk Group	0.097561
Risk Group	0.539474
Risk Group	0.0512821
Risk Group	0.0888889
Risk Group	0.0833333
Risk Group	0.0681818
Risk Group	0.162791
Risk Group	0.245283
Risk Group	0.27907
Risk Group	0.196721
Risk Group	0.0465116
Risk Group	0.0909091
Risk Group	0.489362
Risk Group	0.0638298
Risk Group	0.465116
Risk Group	0.183673
Risk Group	0.0769231
Risk Group	0.395349
Risk Group	0.116279
Risk Group	0.189189
Risk Group	0.325
Risk Group	0.170732
Risk Group	0.0681818
Risk Group	0.192308
Risk Group	0.170732
Risk Group	0.222222
Risk Group	0
Risk Group	0.113636
Risk Group	0.214286
Risk Group	0.2
Risk Group	0.0428571
Risk Group	0.113636
Risk Group	0.0555556
Risk Group	0.0847458
Risk Group	0.23913

## Sheet: Figure 3d
label	percentage
Normal Group	0.780488
Normal Group	0.375
Normal Group	0.777778
Normal Group	0.368421
Normal Group	0.767442
Normal Group	0.3
Normal Group	0.757576
Normal Group	0.52381
Normal Group	0.72973
Normal Group	0.205128
Normal Group	0.432432
Normal Group	0.418605
Normal Group	0.75
Normal Group	0.289474
Normal Group	0.888889
Normal Group	0.378378
Normal Group	0.575
Normal Group	0.307692
Normal Group	0.692308
Normal Group	0.416667
Normal Group	0.463415
Normal Group	0.358974
Normal Group	0.7
Normal Group	0.388889
Normal Group	0.619048
Normal Group	0.511628
Normal Group	0.928571
Normal Group	0.45
Normal Group	0.567568
Normal Group	0.351351
Normal Group	0.647059
Normal Group	0.263158
Normal Group	0.722222
Normal Group	0.380952
Normal Group	0.605263
Normal Group	0.432432
Normal Group	0.705882
Normal Group	0.275
Normal Group	0.744186
Normal Group	0.447368
Normal Group	0.805556
Normal Group	0.606061
Normal Group	0.738095
Normal Group	0.333333
Normal Group	0.575758
Normal Group	0.527778
Normal Group	0.461538
Normal Group	0.47619
Normal Group	0.605263
Normal Group	0.405405
Normal Group	0.731707
Normal Group	0.470588
Normal Group	0.641026
Normal Group	0.512821
Normal Group	0.771429
Normal Group	0.487805
Normal Group	0.809524
Normal Group	0.378378
Normal Group	0.794872
Normal Group	0.371429
Normal Group	0.621622
Normal Group	0.452381
Normal Group	0.682927
Normal Group	0.324324
Normal Group	0.738095
Normal Group	0.472222
Normal Group	0.74359
Normal Group	0.447368
Normal Group	0.780488
Normal Group	0.333333
Normal Group	0.619048
Normal Group	0.351351
Normal Group	0.594595
Normal Group	0.428571
Normal Group	0.725
Normal Group	0.529412
Normal Group	0.710526
Normal Group	0.325
Normal Group	0.675
Normal Group	0.411765
Normal Group	0.674419
Normal Group	0.625
Normal Group	0.690476
Normal Group	0.595238
Normal Group	0.681818
Normal Group	0.511628
Normal Group	0.552632
Normal Group	0.411765
Normal Group	0.848485
Normal Group	0.333333
Normal Group	0.457143
Normal Group	0.292683
Normal Group	0.909091
Normal Group	0.585366
Normal Group	0.578947
Normal Group	0.263158
Normal Group	0.825
Normal Group	0.275
Normal Group	0.714286
Normal Group	0.416667
Normal Group	0.487179
Normal Group	0.571429
Normal Group	0.818182
Normal Group	0.545455
Normal Group	0.771429
Normal Group	0.333333
Normal Group	0.857143
Normal Group	0.342105
Normal Group	0.833333
Normal Group	0.380952
Normal Group	0.763636
Normal Group	0.5
Normal Group	0.818182
Normal Group	0.472727
Normal Group	0.596154
Normal Group	0.240741
Normal Group	0.833333
Normal Group	0.48
Normal Group	0.803922
Normal Group	0.613636
Normal Group	0.777778
Normal Group	0.377358
Normal Group	0.698113
Normal Group	0.568627
Normal Group	0.836735
Normal Group	0.479167
Normal Group	0.596154
Normal Group	0.358491
Normal Group	0.673469
Normal Group	0.574468
Normal Group	0.553191
Normal Group	0.386364
Normal Group	0.77551
Normal Group	0.351852
Normal Group	0.795455
Normal Group	0.434783
Normal Group	0.6
Normal Group	0.471698
Normal Group	0.584906
Normal Group	0.608696
Normal Group	0.666667
Normal Group	0.5
Normal Group	0.688889
Normal Group	0.509434
Normal Group	0.509804
Normal Group	0.313725
Normal Group	0.918367
Normal Group	0.490566
Normal Group	0.844444
Normal Group	0.333333
Normal Group	0.607143
Normal Group	0.28
Normal Group	0.75
Normal Group	0.32
Normal Group	0.677419
Normal Group	0.269231
Normal Group	0.708333
Normal Group	0.454545
Normal Group	0.709677
Normal Group	0.193548
Normal Group	0.56
Normal Group	0.366667
Normal Group	0.733333
Normal Group	0.423077
Normal Group	0.5
Normal Group	0.44
Normal Group	0.65625
Normal Group	0.6
Normal Group	0.533333
Normal Group	0.4
Normal Group	0.576923
Normal Group	0.16
Normal Group	0.04
Risk Group	0.027027
Risk Group	0.22
Risk Group	0.108696
Risk Group	0.255814
Risk Group	0.116279
Risk Group	0.0294118
Risk Group	0.195122
Risk Group	0.205882
Risk Group	0.0757576
Risk Group	0.215686
Risk Group	0.121951
Risk Group	0.128205
Risk Group	0.142857
Risk Group	0.097561
Risk Group	0.539474
Risk Group	0.0512821
Risk Group	0.0888889
Risk Group	0.0833333
Risk Group	0.0681818
Risk Group	0.162791
Risk Group	0.245283
Risk Group	0.27907
Risk Group	0.196721
Risk Group	0.0465116
Risk Group	0.0909091
Risk Group	0.489362
Risk Group	0.0638298
Risk Group	0.465116
Risk Group	0.183673
Risk Group	0.0769231
Risk Group	0.395349
Risk Group	0.116279
Risk Group	0.189189
Risk Group	0.325
Risk Group	0.170732
Risk Group	0.0681818
Risk Group	0.192308
Risk Group	0.170732
Risk Group	0.222222
Risk Group	0
Risk Group	0.113636
Risk Group	0.214286
Risk Group	0.2
Risk Group	0.0428571
Risk Group	0.113636
Risk Group	0.0555556
Risk Group	0.0847458
Risk Group	0.23913

## Sheet: Figure 3e
cls	FM_percentage
continual	0.780488
intermittent	0.375
continual	0.777778
intermittent	0.368421
continual	0.767442
intermittent	0.3
continual	0.757576
intermittent	0.52381
intermittent	0.72973
intermittent	0.205128
intermittent	0.432432
intermittent	0.418605
continual	0.75
intermittent	0.289474
continual	0.888889
intermittent	0.378378
continual	0.575
intermittent	0.307692
intermittent	0.692308
intermittent	0.416667
intermittent	0.463415
intermittent	0.358974
continual	0.7
intermittent	0.388889
continual	0.619048
continual	0.511628
continual	0.928571
intermittent	0.45
intermittent	0.567568
intermittent	0.351351
continual	0.647059
intermittent	0.263158
intermittent	0.722222
intermittent	0.380952
continual	0.605263
intermittent	0.432432
continual	0.705882
intermittent	0.275
intermittent	0.744186
intermittent	0.447368
continual	0.805556
continual	0.606061
continual	0.738095
intermittent	0.333333
intermittent	0.575758
intermittent	0.527778
intermittent	0.461538
intermittent	0.47619
continual	0.605263
intermittent	0.405405
intermittent	0.731707
intermittent	0.470588
continual	0.641026
intermittent	0.512821
intermittent	0.771429
intermittent	0.487805
continual	0.809524
intermittent	0.378378
continual	0.794872
intermittent	0.371429
continual	0.621622
intermittent	0.452381
intermittent	0.682927
intermittent	0.324324
continual	0.738095
intermittent	0.472222
continual	0.74359
intermittent	0.447368
continual	0.780488
intermittent	0.333333
continual	0.619048
continual	0.351351
intermittent	0.594595
continual	0.428571
continual	0.725
intermittent	0.529412
continual	0.710526
intermittent	0.325
continual	0.675
intermittent	0.411765
continual	0.674419
intermittent	0.625
continual	0.690476
intermittent	0.595238
continual	0.681818
intermittent	0.511628
intermittent	0.552632
intermittent	0.411765
continual	0.848485
intermittent	0.333333
intermittent	0.457143
intermittent	0.292683
continual	0.909091
intermittent	0.585366
intermittent	0.578947
intermittent	0.263158
continual	0.825
intermittent	0.275
continual	0.714286
intermittent	0.416667
intermittent	0.487179
intermittent	0.571429
continual	0.818182
intermittent	0.545455
continual	0.771429
intermittent	0.333333
continual	0.857143
intermittent	0.342105
continual	0.833333
intermittent	0.380952
continual	0.763636
intermittent	0.5
intermittent	0.818182
intermittent	0.472727
intermittent	0.596154
intermittent	0.240741
continual	0.833333
intermittent	0.48
continual	0.803922
intermittent	0.613636
continual	0.777778
intermittent	0.377358
continual	0.698113
intermittent	0.568627
continual	0.836735
intermittent	0.479167
intermittent	0.596154
intermittent	0.358491
intermittent	0.673469
intermittent	0.574468
intermittent	0.553191
intermittent	0.386364
continual	0.77551
intermittent	0.351852
continual	0.795455
intermittent	0.434783
intermittent	0.6
intermittent	0.471698
intermittent	0.584906
continual	0.608696
continual	0.666667
intermittent	0.5
continual	0.688889
intermittent	0.509434
intermittent	0.509804
intermittent	0.313725
continual	0.918367
intermittent	0.490566
continual	0.844444
intermittent	0.333333
intermittent	0.607143
intermittent	0.28
continual	0.75
intermittent	0.32
intermittent	0.677419
intermittent	0.269231
continual	0.708333
intermittent	0.454545
continual	0.709677
intermittent	0.193548
intermittent	0.56
intermittent	0.366667
continual	0.733333
intermittent	0.423077
intermittent	0.5
intermittent	0.44
continual	0.65625
intermittent	0.6
intermittent	0.533333
intermittent	0.4
intermittent	0.576923
intermittent	0.16
intermittent	0.04

## Sheet: Figure 4a
FM+_prob	weight
1	1.81657
0.99	1.80627
0.98	1.79594
0.97	1.78557
0.96	1.77519
0.95	1.76477
0.94	1.75433
0.93	1.74387
0.92	1.73338
0.91	1.72288
0.9	1.71235
0.89	1.70181
0.88	1.69125
0.87	1.68068
0.86	1.6701
0.85	1.65951
0.84	1.6489
0.83	1.63829
0.82	1.62767
0.81	1.61705
0.8	1.60643
0.79	1.5958
0.78	1.58518
0.77	1.57455
0.76	1.56393
0.75	1.55332
0.74	1.54272
0.73	1.53212
0.72	1.52154
0.71	1.51096
0.7	1.50041
0.69	1.48986
0.68	1.47934
0.67	1.46884
0.66	1.45835
0.65	1.44789
0.64	1.43746
0.63	1.42705
0.62	1.41666
0.61	1.40631
0.6	1.39599
0.59	1.3857
0.58	1.37545
0.57	1.36523
0.56	1.35505
0.55	1.34491
0.54	1.33481
0.53	1.32475
0.52	1.31473
0.51	1.30476
0.5	1.29484
0.49	1.28496
0.48	1.27514
0.47	1.26536
0.46	1.25563
0.45	1.24596
0.44	1.23634
0.43	1.22678
0.42	1.21727
0.41	1.20782
0.4	1.19843
0.39	1.1891
0.38	1.17983
0.37	1.17062
0.36	1.16148
0.35	1.15239
0.34	1.14338
0.33	1.13442
0.32	1.12554
0.31	1.11672
0.3	1.10796
0.29	1.09928
0.28	1.09066
0.27	1.08212
0.26	1.07364
0.25	1.06524
0.24	1.0569
0.23	1.04864
0.22	1.04045
0.21	1.03233
0.2	1.02428
0.19	1.01631
0.18	1.00841
0.17	1.00059
0.16	0.992834
0.15	0.985155
0.14	0.977551
0.13	0.970022
0.12	0.962566
0.11	0.955185
0.1	0.947879
0.09	0.940647
0.08	0.933489
0.07	0.926406
0.06	0.919397
0.05	0.912462
0.04	0.905601
0.03	0.898815
0.02	0.892102
0.00999999	0.885462

## Sheet: Figure 4b
	beginner A		beginner B		beginner C
GMs	without MAM's assistance	with MAM's assistance	without MAM's assistance	with MAM's assistance	without MAM's assistance	with MAM's assistance
0	0	0	0	0	1	0
0	0	0	0	0	0	0
0	0	0	0	0	0	0
0	0	0	0	0	0	0
0	0	0	0	0	0	0
0	1	0	1	0	1	0
0	0	0	0	0	0	0
0	0	0	0	0	0	0
0	0	0	0	0	0	0
0	0	0	0	0	0	0
0	0	0	0	0	0	0
0	0	0	0	0	0	0
0	1	0	1	0	1	0
0	0	0	0	0	0	0
0	0	0	0	0	0	0
0	0	0	0	0	0	0
0	0	0	0	0	0	0
0	0	0	0	0	0	0
0	0	0	1	0	1	0
0	1	0	1	0	1	0
0	0	0	0	0	0	0
0	0	0	0	0	0	0
0	0	0	0	0	0	0
0	0	0	0	0	0	0
0	0	0	0	0	0	0
0	0	0	0	0	1	0
0	0	0	0	0	0	0
0	0	0	0	0	0	0
0	1	1	0	1	0	0
0	0	0	0	0	0	0
0	1	0	0	0	0	0
0	1	1	1	1	1	1
0	0	0	0	0	0	0
0	0	0	0	0	0	0
0	0	0	0	0	0	0
0	0	0	0	0	0	0
0	0	0	0	0	0	0
0	0	0	0	0	0	0
0	0	0	0	0	0	0
0	0	0	0	0	0	0
0	0	0	0	0	0	0
0	0	0	0	0	0	0
0	0	0	0	0	0	0
0	0	0	0	0	0	0
0	0	0	0	0	0	0
0	0	0	0	0	0	0
0	1	0	1	0	1	1
0	0	0	0	0	0	0
1	1	1	1	1	1	1
1	1	1	1	1	1	1
1	0	1	0	1	0	1
1	1	1	1	1	1	1
1	1	1	1	1	1	1
1	1	1	1	1	1	1
1	0	1	1	1	0	1
1	1	1	1	1	1	1
1	1	1	1	1	1	1
1	1	1	1	1	1	1
1	1	1	1	1	1	1
1	0	0	0	0	0	0
1	1	1	1	1	1	1
1	1	1	1	1	1	1
1	1	1	1	1	1	1
1	1	1	1	1	1	1
1	1	1	1	1	1	1
1	1	1	1	1	1	1
1	1	1	1	1	1	1
1	1	1	1	1	1	1
1	1	1	1	1	1	1
1	1	1	1	1	1	1
1	0	1	0	1	0	1
1	1	1	1	1	1	1
1	1	1	1	1	1	1
1	1	1	1	1	1	1
1	1	1	0	1	0	1
1	1	1	1	1	1	1
1	1	1	1	1	1	1
1	1	1	1	1	1	1
1	1	1	1	1	1	1
1	1	1	1	1	1	1
1	1	1	1	1	1	1
1	1	1	1	1	1	1
1	1	1	1	1	1	1
1	1	1	1	1	0	1
1	1	1	1	1	1	1
1	1	1	1	1	1	1
1	1	1	1	1	1	1
1	1	1	1	1	1	1
1	1	1	1	1	1	1
1	1	1	1	1	1	1
1	1	1	1	1	1	1
1	1	1	1	1	1	1
1	1	1	1	1	1	1
1	1	1	1	1	1	1
1	1	1	1	1	1	1
1	1	1	1	1	1	1
1	1	1	1	1	1	1
1	1	1	1	1	1	1
1	1	1	1	1	1	1
1	1	1	1	1	1	1
1	1	1	1	1	1	1
1	0	0	1	1	0	0
1	1	1	1	1	0	1
1	1	1	1	1	1	1
1	1	1	1	1	1	1
1	0	1	0	1	0	1
1	1	1	1	1	1	1
1	1	1	1	1	1	1
1	0	1	1	1	1	1
1	0	1	1	1	0	1
1	1	1	1	1	1	1
1	1	1	1	1	1	1
1	1	1	0	1	0	1
1	1	1	1	1	1	1
1	1	1	1	1	1	1
1	0	1	1	1	0	1
1	1	1	1	1	1	1
1	0	0	0	1	0	0
1	1	1	1	1	1	1
1	1	1	1	1	1	1
1	1	1	1	1	1	1
1	0	1	1	1	1	1
1	1	1	1	1	1	1
1	1	1	1	1	0	1
1	1	1	0	1	0	1
1	1	1	1	1	1	1
1	1	1	1	1	1	1
1	0	0	0	1	0	1
1	1	1	1	1	1	1
1	1	1	1	1	1	1
1	1	1	1	1	1	1
1	1	1	1	1	1	1
1	1	1	1	1	1	1
1	1	1	1	1	1	1
1	1	1	1	1	1	1
1	1	1	1	1	1	1
1	0	1	0	0	0	1
1	1	1	1	1	1	1
1	1	1	1	1	0	1
1	1	1	1	1	1	1
1	1	1	1	1	1	1
1	0	0	0	1	1	1
1	1	1	1	1	1	1
1	1	1	1	1	1	1
1	1	1	1	1	1	1
1	0	0	1	1	0	1
1	1	1	1	1	1	1
1	1	1	1	1	1	1
1	0	1	0	1	1	1
1	1	1	1	1	1	1
1	1	1	1	1	1	1
1	1	1	0	1	0	1
1	1	1	1	1	1	1
1	1	1	1	1	1	1
1	1	1	1	1	1	1
1	0	1	0	1	1	1
1	1	1	1	1	1	1
1	0	0	1	1	0	1
1	1	1	1	1	1	1
1	1	1	1	1	1	1
1	1	1	1	1	1	1
1	1	1	1	1	1	1
1	1	1	1	1	1	1
1	1	1	1	1	1	1
1	1	1	1	1	1	1
1	1	1	1	1	1	1
1	1	1	1	1	1	1
1	0	0	0	1	0	1
1	1	1	1	1	1	1
1	0	1	0	1	1	1
1	1	1	1	1	1	1
1	1	1	1	1	1	1
1	1	1	1	1	1	1
1	1	1	1	1	1	1
1	1	1	0	1	0	1
1	1	1	1	1	1	1
1	1	1	1	1	1	1
1	0	0	0	1	1	0
1	1	1	1	1	1	1
1	1	1	1	1	1	1
1	1	1	1	1	1	1
1	1	1	1	1	1	1
1	1	1	1	1	1	1
1	1	1	1	1	1	1
1	0	1	0	0	0	1
1	0	1	1	1	1	1
1	1	1	1	1	1	1
1	1	1	1	1	1	1
1	1	1	1	1	1	1
1	1	1	1	1	1	1
1	1	1	1	1	1	1
1	1	1	1	1	1	1
1	1	1	1	1	1	1
1	1	1	1	1	1	1
1	1	1	1	1	1	1
1	1	1	1	1	1	1
1	1	1	1	1	1	1
1	1	1	1	1	1	1
1	1	1	1	1	1	1
1	0	1	0	1	0	0
1	1	1	1	1	1	1
1	1	1	1	1	1	1
1	1	1	1	1	1	1
1	1	1	1	1	1	1
1	1	1	1	1	1	1
1	1	1	1	1	1	1
1	1	1	1	1	1	1
1	1	1	1	1	1	1
1	1	1	1	1	1	1
1	1	1	1	1	1	1
1	0	1	0	0	1	0
1	1	1	1	1	1	1
1	1	1	0	1	0	0
1	1	1	1	1	1	1
1	1	1	1	1	1	1
1	1	1	1	1	1	1
1	1	1	1	1	0	1
1	0	1	0	1	1	1
1	1	1	1	1	1	1
1	1	1	1	1	1	1
1	0	1	1	1	0	1
